# Supplementary material for: Potentialities of Rapid Analytical Strategies for the Identification of the Botanical Species of Several “Specialty” or “Gourmet” Oils
Source: Foods. 2021 Jan 18;10(1):183. doi: 10.3390/foods10010183 (PMC7831336; doi:10.3390/foods10010183)
Supplement: Supplementary file 1 [file foods-10-00183-s001.zip]

Archive with 7 entries (6 files):
- supp/
- supp/Figure S1.docx
- supp/Figure S2.docx
- supp/Figure S3.docx
- supp/Figure S4.docx
- supp/Table S1.xlsx
- supp/Table S2.docx
