# Supplementary material for: Potentialities of Rapid Analytical Strategies for the Identification of the Botanical Species of Several “Specialty” or “Gourmet” Oils
Source: Foods. 2021 Jan 18;10(1):183. doi: 10.3390/foods10010183 (PMC7831336; doi:10.3390/foods10010183)
Supplement: Supplementary file 1 [file foods-10-00183-s001.zip › supp/Table S1.xlsx]

## Sheet: DATI_CAL
Table S1
Training set
	CAT1	CAT2	CAT3	infC14	C14:0	infC16:0	C16:0	C16:1	C17:0	C17:1	C18:0	C18:1	C18:2	C18:3	C18:3 is.	C20:0	C20:1	C22:0	C22:1	C24:0	TRANS
BIO_C_0019I163	ALMOND	BIO	nd	0	0.04	0	6.39	0.5	0.08	0	2.4	66.85	23.35	0.1	0	0.09	0.11	0.09	0.001	0	0
BIO_C_0019A17	ALMOND	BIO	nd	0	0.001	0	6.58	0.57	0.07	0	2.38	67.57	22.58	0.07	0	0.1	0.07	0.001	0.001	0	0
BIO_C_0019E17	ALMOND	BIO	nd	0	0.001	0	6.68	0.51	0.001	0	2.58	66.89	22.99	0.06	0	0.11	0.1	0.07	0.001	0	0
BIO_C_0019H17	ALMOND	BIO	nd	0	0.08	0	6.27	0.51	0.09	0	2.48	69.92	20.05	0.38	0	0.12	0.09	0.001	0.001	0	0
BIO_C_0019H172	ALMOND	BIO	nd	0	0.001	0	6.44	0.42	0.06	0	2.95	68.7	21.16	0.07	0	0.12	0.07	0.001	0.001	0	0
BIO_C_0019I174	ALMOND	BIO	nd	0	0.001	0	6.56	0.54	0.001	0	2.58	69.18	20.79	0.2	0	0.06	0.08	0.001	0.001	0	0
BIO_C_0019M17	ALMOND	BIO	nd	0	0.001	0	6.85	0.57	0.001	0	2.38	68.38	21.64	0.08	0	0.09	0.001	0.001	0.001	0	0
BIO_C_0019N17	ALMOND	BIO	nd	0	0.001	0	6.74	0.59	0.001	0	2.3	68.85	21.31	0.05	0	0.08	0.07	0.001	0.001	0	0
BIO_C_0019A18	ALMOND	BIO	nd	0	0.05	0	6.67	0.59	0.09	0	2.38	67.83	21.98	0.08	0	0.11	0.11	0.1	0.001	0	0
BIO_C_0019C18	ALMOND	BIO	nd	0	0.001	0	6.87	0.55	0.06	0	2.55	67.92	21.81	0.05	0	0.1	0.08	0.001	0.001	0	0
BIO_C_0019C182	ALMOND	BIO	nd	0	0.001	0	6.46	0.51	0.05	0	2.16	69.2	21.32	0.07	0	0.09	0.13	0.001	0.001	0	0
BIO_C_0019C183	ALMOND	BIO	nd	0	0.001	0	5.76	0.44	0.11	0	1.84	67.76	23.84	0.07	0	0.07	0.1	0.001	0.001	0	0
BIO_C_0019D18	ALMOND	BIO	nd	0	0.001	0	6.56	0.52	0.001	0	2.3	69.49	20.83	0.08	0	0.09	0.12	0.001	0.001	0	0
BIO_C_0019G182	ALMOND	BIO	nd	0	0.001	0	6.33	0.54	0.09	0	2.61	70.49	19.74	0.04	0	0.09	0.06	0.001	0.001	0	0
BIO_C_0019B16	ALMOND	BIO	nd	0	0	0	6.69	0.5	0.11	0	2.23	67.57	22.66	0.08	0	0.08	0.07	0.001	0.001	0	0
BIO_C_0019D16	ALMOND	BIO	nd	0	0.001	0	6.56	0.49	0.001	0	2.38	67.95	22.35	0.06	0	0.1	0.1	0.001	0.001	0	0
BIO_C_0019D163	ALMOND	BIO	nd	0	0.001	0	6.71	0.51	0.001	0	2.46	68.73	21.31	0.1	0	0.1	0.07	0.001	0.001	0	0
BIO_C_0019I16	ALMOND	BIO	nd	0	0.06	0	6.64	0.52	0.08	0	2.56	65.97	23.78	0.09	0	0.11	0.1	0.08	0.001	0	0
BIO_C_0019I162	ALMOND	BIO	nd	0	0.001	0	6.67	0.49	0.08	0	2.81	67.57	21.95	0.09	0	0.12	0.1	0.11	0.001	0	0
BIO_C_0019L162	ALMOND	BIO	nd	0	0.001	0	6.37	0.48	0.06	0	2.03	67.31	23.36	0.09	0	0.08	0.11	0.1	0.001	0	0
BIO_C_0019N16	ALMOND	BIO	nd	0	0.001	0	6.57	0.54	0.001	0	1.55	64.93	26.09	0.03	0	0.07	0.21	0.001	0.001	0	0
BIO_C_0019D17	ALMOND	BIO	nd	0	0.001	0	6.37	0.49	0.001	0	2.5	67.42	22.95	0.07	0	0.11	0.08	0.001	0.001	0	0
BIO_C_0019E172	ALMOND	BIO	nd	0	0.001	0	7.04	0.56	0.001	0	2.6	63.94	25.61	0.06	0	0.11	0.07	0.001	0.001	0	0
BIO_R_0198D16	ALMOND	BIO	nd	0.06	0	0	7.35	0.46	0.08	0	2.82	62.06	26.72	0.001	0	0.16	0.11	0.17	0.001	0	0
BIO_R_0198H16	ALMOND	BIO	nd	0.05	0	0	6.8	0.5	0.1	0	2.4	66.05	23.6	0.1	0	0.1	0.1	0.1	0.1	0	0
BIO_R_0198L16	ALMOND	BIO	nd	0.1	0	0	6.4	0.5	0.1	0	2.7	68.2	21.5	0.1	0	0.1	0.1	0.1	0.1	0	0
BIO_R_0198M16	ALMOND	BIO	nd	0.1	0	0	6.6	0.51	0.1	0	2.02	66.33	23.9	0.19	0	0.07	0.07	0.1	0.001	0	0
BIO_R_0198F17	ALMOND	BIO	nd	0.001	0	0	6.44	0.5	0.09	0	2.51	68.14	22.03	0.08	0	0.13	0.07	0.1	0.001	0	0
BIO_R_0198L17	ALMOND	BIO	nd	0.001	0	0	6.56	0.54	0.08	0	2.58	69.18	20.79	0.1	0	0.09	0.07	0.001	0.001	0	0
BIO_R_0198A18	ALMOND	BIO	nd	0.001	0	0	6.46	0.58	0.06	0	2.12	67.29	23.24	0.06	0	0.1	0.08	0.001	0.001	0	0
BIO_R_0198D18	ALMOND	BIO	nd	0.03	0	0	7.15	0.54	0.001	0	2.21	66.59	23.29	0.08	0	0.05	0.05	0.001	0.001	0	0
BIO_R_0198F18	ALMOND	BIO	nd	0.04	0	0	7.14	0.56	0.05	0	2.46	65.48	24.02	0.06	0	0.11	0.07	0.001	0.001	0	0
CON_C_0071I16	ALMOND	CON	nd	0	0.05	0	6.41	0.45	0.06	0	1.49	62.96	28.28	0.11	0	0.1	0.08	0.001	0.001	0	0
CON_C_0071A173	ALMOND	CON	nd	0	0.001	0	6.27	0.1	0.001	0	1	69.02	23.3	0.2	0	0.001	0.1	0.001	0.001	0	0
CON_C_0071E17	ALMOND	CON	nd	0	0.001	0	6.2	0.52	0.001	0	2.39	65.97	24.68	0.06	0	0.1	0.07	0.001	0.001	0	0
CON_C_0071G17	ALMOND	CON	nd	0	0.001	0	6.65	0.51	0.1	0	2.19	64.92	25.38	0.07	0	0.1	0.07	0.001	0.001	0	0
CON_C_0071M17	ALMOND	CON	nd	0	0.001	0	6.65	0.53	0.1	0	2.18	64.92	25.38	0.07	0	0.08	0.07	0.001	0.001	0	0
CON_R_0067C16	ALMOND	CON	nd	0.001	0	0	6.38	0.48	0.1	0	2.16	67.19	23.28	0.1	0	0.05	0.15	0.1	0.001	0	0
CON_R_0067G16	ALMOND	CON	nd	0.001	0	0	5.4	0.7	0.001	0	1.9	67.2	23.7	0.4	0	0.2	0.3	0.1	0.001	0	0
CON_R_0067B17	ALMOND	CON	nd	0.07	0	0	6.63	0.54	0.07	0	1.87	63.46	27.08	0.1	0	0.1	0.07	0.001	0.001	0	0
CON_R_0067C18	ALMOND	CON	nd	0.18	0	0	7.13	0.51	0.15	0	1.56	63.83	26.44	0.06	0	0.07	0.06	0.001	0.001	0	0
CON_C_ 0071A173	ALMOND	CON	nd	0.001	0	0	6.27	0.1	0.001	0	1	69.02	23.3	0.2	0	0.001	0.1	0.001	0.001	0	0
CON_C_0071L17	ALMOND	CON	nd	0.001	0	0	6.56	0.54	0.001	0	2.58	69.18	20.79	0.2	0	0.06	0.08	0.001	0.001	0	0
CON_C_0071C18	ALMOND	CON	nd	0	0.001	0	6.46	0.51	0.05	0	2.16	69.2	21.32	0.09	0	0.13	0.001	0.001	0.001	0	0
CON_C_0071N17	ALMOND	CON	nd	0	0.001	0	6.75	0.56	0.001	0	2.53	68.78	21.19	0.09	0	0.09	0.001	0.001	0.001	0	0
BIO_C_0033C16	APRICOT	BIO	nd	0	0.001	0	5.87	1.02	0.001	0.001	1.16	62.64	28.84	0.29	0	0.11	0.06	0.001	0.001	0	0
BIO_C_0033C162	APRICOT	BIO	nd	0	0.001	0	5.78	1.05	0.001	0.001	1.22	60.18	30.95	0.13	0	0.47	0.1	0.11	0.001	0	0
BIO_C_0033H16	APRICOT	BIO	nd	0	0.001	0	4.62	0.6	0.001	0.001	1.27	69.98	23.19	0.11	0	0.12	0.1	0.001	0.001	0	0
BIO_C_0033F17	APRICOT	BIO	nd	0	0.001	0	4.32	0.58	0.001	0.1	1.25	72.25	20.53	0.11	0	0.47	0.1	0.28	0.001	0	0
BIO_C_0033L17	APRICOT	BIO	nd	0	0.001	0	4.4	0.6	0.001	0.001	1.1	67.8	24.3	0.12	0	0.46	0.12	0.26	0.001	0	0
BIO_C_0033M17	APRICOT	BIO	nd	0	0.001	0	4.96	0.72	0.001	0.001	1.21	68.88	23.98	0.08	0	0.1	0.06	0.001	0.001	0	0
BIO_C_0033N17	APRICOT	BIO	nd	0	0.001	0	4.71	0.67	0.001	0.001	1.24	69.39	23.69	0.08	0	0.11	0.1	0.001	0.001	0	0
BIO_C_0033B18	APRICOT	BIO	nd	0	0.001	0	5.33	0.75	0.001	0.001	1.13	68.55	23.96	0.08	0	0.08	0.11	0.001	0.001	0	0
CON_C_0059A15	APRICOT	CON	nd	0	0.001	0	4.48	0.77	0.001	0.001	1.22	67.79	25.33	0.21	0	0.1	0.001	0.1	0.001	0	0
CON_C_0059C16	APRICOT	CON	nd	0	0.001	0	5.18	0.96	0.001	0.001	1.18	64.97	27.3	0.1	0	0.25	0.05	0.001	0.001	0	0
CON_C_0059M16	APRICOT	CON	nd	0	0.001	0	5.32	0.91	0.001	0.08	1.21	63.6	28.37	0.08	0	0.3	0.07	0.05	0.001	0	0
CON_C_0059M162	APRICOT	CON	nd	0	0.001	0	5.23	0.93	0.07	0.001	1.17	62.85	29.33	0.21	0	0.09	0.06	0.05	0.001	0	0
CON_C_0059E172	APRICOT	CON	nd	0	0.001	0	5.23	0.97	0.001	0.001	1.16	63.75	28.68	0.1	0	0.11	0.09	0.001	0.001	0	0
CON_C_0059L17	APRICOT	CON	nd	0	0.001	0	4.72	0.62	0.001	0.001	1.25	62.39	30.73	0.09	0	0.09	0.1	0.001	0.001	0	0
CON_C_0059C186	APRICOT	CON	nd	0	0.001	0	5.18	0.84	0.001	0.001	1.15	62.9	29.53	0.23	0	0.1	0.06	0.001	0.001	0	0
CON_C_0059D182	APRICOT	CON	nd	0	0.001	0	5.05	0.86	0.001	0.001	1.18	65.15	27.45	0.09	0	0.1	0.11	0.001	0.001	0	0
CON_C_0059B18	APRICOT	CON	nd	0	0.001	0	4.99	0.85	0.001	0.001	1.2	64.26	28.26	0.1	0	0.11	0.13	0.09	0.001	0	0
CON_C_0059B182	APRICOT	CON	nd	0	0.001	0	5.22	0.87	0.001	0.001	1.17	63.96	28.46	0.08	0	0.11	0.12	0.001	0.001	0	0
CON_C_0059C18	APRICOT	CON	nd	0	0.001	0	5.44	0.75	0.001	0.001	1.21	67.77	24.57	0.06	0	0.08	0.11	0.001	0.001	0	0
CON_C_0059C184	APRICOT	CON	nd	0	0.001	0	5.61	0.73	0.001	0.001	1.64	66.32	26.04	0.08	0	0.1	0.13	0.07	0.001	0	0
CON_C_0059C185	APRICOT	CON	nd	0	0.001	0	4.75	0.76	0.001	0.001	1.23	64.56	28.34	0.09	0	0.11	0.15	0.001	0.001	0	0
CON_R_0062B16	APRICOT	CON	nd	0	0.001	0	4.55	0.77	0.001	0.001	1.46	68.1	24.69	0.16	0	0.12	0.14	0.001	0.001	0	0
CON_R_0062N16	APRICOT	CON	nd	0	0.001	0	5.15	0.72	0.08	0.001	1.94	67.08	23.99	0.44	0	0.25	0.2	0.14	0.001	0	0
CON_R_0062E17	APRICOT	CON	nd	0	0.001	0	5.44	0.69	0.001	0.001	1.5	65.97	25.78	0.1	0	0.11	0.19	0.2	0.001	0	0
CON_R_0062L17	APRICOT	CON	nd	0	0.001	0	4.95	0.65	0.001	0.001	1.94	65.99	25.39	0.38	0	0.15	0.28	0.26	0.001	0	0
BIO_C_0008I16	AVOCADO	BIO	nd	0.001	0.06	0	15.34	5.3	0.001	0.001	0.7	69.73	7.92	0.67	0	0.1	0.17	0.001	0.001	0	0
BIO_C_0008I162	AVOCADO	BIO	nd	0.001	0.001	0	16.79	5.69	0.001	0.001	0.75	66.64	9.26	0.57	0	0.16	0.13	0.001	0.001	0	0
BIO_C_0008M17	AVOCADO	BIO	nd	0.001	0.06	0	19.26	8.32	0.001	0.001	0.68	59.77	10.78	0.68	0	0.07	0.28	0.09	0.001	0	0
BIO_C_0008B18	AVOCADO	BIO	nd	0.001	0.05	0	18.23	6.93	0.001	0.001	0.75	61.56	11.33	0.98	0	0.08	0.08	0.001	0.001	0	0
CON_C_0111B15	AVOCADO	CON	nd	0	0	0	19.34	6.17	0	0	0.96	60.85	9.84	1.02	0	0.05	0.001	0.04	0.001	0	0
CON_C_0111G16	AVOCADO	CON	nd	0.001	0.001	0	20.29	5.77	0	0	0.9	61.1	10.39	1.03	0	0.11	0.2	0.09	0.001	0	0
CON_C_0111I14	AVOCADO	CON	nd	0.001	0.001	0	15.05	5.98	0.001	0.001	0.81	61.9	14.91	0.9	0	0.13	0.19	0.12	0.001	0	0
CON_R_0132E17	AVOCADO	CON	nd	0.001	0.13	0	9.56	2	0.001	0.06	1.53	69.69	15.98	0.75	0	0.17	0.05	0.07	0.001	0	0
CON_R_0132D18	AVOCADO	CON	nd	0.001	0.05	0	18.13	8.76	0.001	0.001	0.57	58.65	12.78	0.98	0	0.07	0.001	0.001	0.001	0	0
BIO_C_0114C15	HAZELNUT	BIO	nd	0	0.001	0	6.4	0.26	0.001	0	2.81	83.09	7.18	0.15	0	0.1	0	0	0	0	0
BIO_C_0114B16	HAZELNUT	BIO	nd	0	0.001	0	7.16	0.29	0.001	0	3.1	81.77	7.39	0.1	0	0.18	0	0	0	0	0
BIO_C_ 0114F17	HAZELNUT	BIO	nd	0	0.001	0	6.09	0.24	0.07	0	2.81	81.81	8.69	0.14	0	0.14	0	0	0	0	0
BIO_C_0114G17	HAZELNUT	BIO	nd	0	0.001	0	6.02	0.24	0.001	0	2.68	80.82	9.98	0.11	0	0.14	0	0	0	0	0
BIO_C_0114L17	HAZELNUT	BIO	nd	0	0.001	0	6.38	0.26	0.001	0	3.08	81.59	8.46	0.14	0	0.08	0	0	0	0	0
BIO_C_0114N17	HAZELNUT	BIO	nd	0	0.05	0	6.62	0.3	0.001	0	3.06	81.63	8.09	0.08	0	0.16	0	0	0	0	0
BIO_C_0114B17	HAZELNUT	BIO	nd	0	0.08	0	6.39	0.2	0.001	0	2.52	80.71	9.58	0.38	0	0.13	0	0	0	0	0
CON_C_0202B16	HAZELNUT	CON	nd	0	0.001	0	7.34	0.32	0.001	0	3.01	81.33	7.15	0.15	0	0.16	0.19	0	0	0	0
CON_C_0202D16	HAZELNUT	CON	nd	0	0.001	0	5.43	0.51	0.001	0	2.19	79.23	11.59	0.15	0	0.58	0.1	0	0	0	0
CON_C_0202I16	HAZELNUT	CON	nd	0	0.001	0	6.79	0.28	0.001	0	2.64	81.86	7.78	0.15	0	0.14	0.15	0	0	0	0
CON_C_0202L16	HAZELNUT	CON	nd	0	0.001	0	7.39	0.34	0.001	0	2.87	81.08	8.1	0.001	0	0.1	0.001	0	0	0	0
CON_C_0202D17	HAZELNUT	CON	nd	0	0.001	0	6.37	0.27	0.001	0	2.65	80.52	9.71	0.2	0	0.11	0.14	0	0	0	0
CON_C_0202F17	HAZELNUT	CON	nd	0	0.001	0	6.14	0.25	0.001	0	2.72	80.4	9.97	0.13	0	0.15	0.15	0	0	0	0
CON_C_0202I17	HAZELNUT	CON	nd	0	0.001	0	6.32	0.26	0.001	0	2.72	80.82	9.42	0.14	0	0.14	0.08	0	0	0	0
CON_C_0202F18	HAZELNUT	CON	nd	0	0.001	0	6.07	0.25	0.001	0	2.55	81.23	9.28	0.1	0	0.12	0.001	0	0	0	0
CON_C_0065D17	HAZELNUT	CON	nd	0	0.001	0	6.08	0.16	0.001	0	2.18	81.81	9.86	0	0	0.1	0.001	0	0	0	0
CON_C_0065G17	HAZELNUT	CON	nd	0	0.05	0	6.4	0.25	0.001	0	2.67	79.82	10.23	0	0	0.12	0.14	0	0	0	0
CON_C_0065H17	HAZELNUT	CON	nd	0	0.001	0	6.51	0.26	0.001	0	2.59	79.21	10.47	0	0	0.13	0.17	0	0	0	0
CON_C_0065L17	HAZELNUT	CON	nd	0	0.001	0	7.06	0.51	0.001	0	2.68	77.79	10.98	0	0	0.15	0.17	0	0	0	0
CON_C_0065E182	HAZELNUT	CON	nd	0	0.001	0	6.64	0.31	0.001	0	2.47	77.37	12.05	0	0	0.13	0.18	0	0	0	0
CON_C_0065B16	HAZELNUT	CON	nd	0	0.001	0	5.43	0.51	0.001	0	2.18	78.23	12.59	0	0	0.15	0.38	0	0	0	0
CON_C_0232A16	HAZELNUT	CON	nd	0	0.001	0	5.94	0.23	0.001	0	2.31	79.73	11.11	0.15	0	0.12	0.19	0	0	0	0
CON_C_0232E16	HAZELNUT	CON	nd	0	0.001	0	6.29	0.23	0.001	0	2.47	81.8	8.57	0.14	0	0.09	0.18	0	0	0	0
CON_C_0232M16	HAZELNUT	CON	nd	0	0.001	0	5.8	0.23	0.001	0	2.3	81.02	10.26	0.25	0	0.06	0.07	0	0	0	0
CON_C_0232B17	HAZELNUT	CON	nd	0	0.07	0	5.91	0.3	0.001	0	2.19	81.44	9.58	0.1	0	0.17	0.15	0	0	0	0
CON_C_0232M17	HAZELNUT	CON	nd	0	0.001	0	5.75	0.22	0.001	0	2.24	82.75	8.48	0.11	0	0.07	0.08	0	0	0	0
CON_R_0161G16	HAZELNUT	CON	nd	0	0.001	0	5.62	0.21	0.001	0	2.4	74.18	16.55	0.16	0	0.17	0	0	0	0	0
CON_R_0161B17	HAZELNUT	CON	nd	0	0.07	0	5.41	0.59	0.001	0	2.03	78.86	12.42	0.33	0	0.28	0	0	0	0	0
CON_R_0161I17	HAZELNUT	CON	nd	0	0.09	0	5.98	0.3	0.001	0	2.08	80.49	10.77	0.1	0	0.09	0	0	0	0	0
CON_C_0216B16	HAZELNUT	CON	ROASTED	0	0.001	0	6.43	0.27	0.001	0	3.55	82.26	7.08	0	0	0.14	0.2	0	0	0	0
CON_C_0216C16	HAZELNUT	CON	ROASTED	0	0.001	0	7.1	0.3	0.001	0	2.78	82.34	7.06	0	0	0.15	0.24	0	0	0	0
CON_C_0216I16	HAZELNUT	CON	ROASTED	0	0.001	0	7.24	0.31	0.001	0	2.78	82.12	7.07	0	0	0.15	0.16	0	0	0	0
CON_C_0216L16	HAZELNUT	CON	ROASTED	0	0.07	0	7.13	0.3	0.001	0	2.68	81.3	7.36	0	0	0.16	0.11	0	0	0	0
CON_C_0216N16	HAZELNUT	CON	ROASTED	0	0.001	0	6.58	0.3	0.001	0	2.7	79.78	9.86	0	0	0.32	0.14	0	0	0	0
CON_C_0216B17	HAZELNUT	CON	ROASTED	0	0.001	0	6.54	0.27	0.001	0	2.63	80.08	9.94	0	0	0.29	0.15	0	0	0	0
CON_C_0216D17	HAZELNUT	CON	ROASTED	0	0.05	0	6.23	0.26	0.07	0	2.73	79.83	10.21	0	0	0.15	0.16	0	0	0	0
CON_C_0216F17	HAZELNUT	CON	ROASTED	0	0.001	0	6.11	0.25	0.001	0	2.75	80.7	9.75	0	0	0.15	0.16	0	0	0	0
CON_C_0216I17	HAZELNUT	CON	ROASTED	0	0.001	0	6.25	0.34	0.001	0	2.7	80.18	9.34	0	0	0.13	0.1	0	0	0	0
CON_C_0216N17	HAZELNUT	CON	ROASTED	0	0.001	0	6.15	0.28	0.001	0	2.71	80.31	9.94	0	0	0.09	0.13	0	0	0	0
CON_C_0210A16	HAZELNUT	CON	ROASTED	0	0.001	0	6.39	0.32	0.001	0	3.01	82.23	7.64	0	0	0.16	0.08	0	0	0	0
CON_C_0210E16	HAZELNUT	CON	ROASTED	0	0.07	0	7.22	0.31	0.001	0	2.79	81.03	8.12	0	0	0.17	0.16	0	0	0	0
CON_C_0210I16	HAZELNUT	CON	ROASTED	0	0.001	0	7.99	0.35	0.001	0	2.81	81.18	7.34	0	0	0.15	0.11	0	0	0	0
CON_C_0210L16	HAZELNUT	CON	ROASTED	0	0.001	0	5.83	0.23	0.001	0	2.45	81.56	9.46	0	0	0.14	0.09	0	0	0	0
CON_C_0210N16	HAZELNUT	CON	ROASTED	0	0.001	0	6.58	0.3	0.001	0	2.7	79.78	9.86	0	0	0.32	0.14	0	0	0	0
CON_C_ 0210F17	HAZELNUT	CON	ROASTED	0	0.001	0	6.13	0.25	0.07	0	2.61	80.49	9.96	0	0	0.13	0.15	0	0	0	0
CON_C_0233B17	HAZELNUT	CON	ROASTED	0	0.001	0	6.21	0.25	0.001	0	2.43	82.01	8.64	0	0	0.12	0.17	0	0	0	0
CON_C_233G17	HAZELNUT	CON	ROASTED	0	0.001	0	6.42	0.27	0.001	0	2.37	81.02	9.2	0	0	0.14	0.16	0	0	0	0
BIO_C_0010A17	MOSQ ROSE	BIO	nd	0.001	0.001	0	3.6	0.001	0	0	1.77	14.07	43.31	36.23	0.56	0.001	0.34	0.11	0.001	0.001	0
BIO_C_0010E17	MOSQ ROSE	BIO	nd	0.001	0.001	0	3.7	0.12	0	0	1.8	16.56	42.68	33.99	0.68	0.11	0.1	0.14	0.11	0.001	0
BIO_C_0010G17	MOSQ ROSE	BIO	nd	0.001	0.001	0	3.52	0.13	0	0	1.78	14.77	43.38	35.04	0.68	0.13	0.12	0.28	0.09	0.07	0
BIO_C_0010A18	MOSQ ROSE	BIO	nd	0.001	0.001	0	3.73	0.14	0	0	1.9	14.95	43.13	35.69	0.11	0.001	0.1	0.16	0.08	0.001	0
BIO_C_0010C18	MOSQ ROSE	BIO	nd	0.001	0.001	0	3.55	0.12	0	0	1.71	14.81	43.8	34.81	0.7	0.1	0.11	0.13	0.08	0.07	0
CON_R_0119B16	MOSQ ROSE	CON	nd	0.001	0.001	0	3.88	0.16	0	0	2.14	19.67	43.51	28.74	0.54	0.11	0.47	0.23	0.08	0.09	0
CON_R_0119F16	MOSQ ROSE	CON	nd	0.001	0.001	0	3.44	0.1	0	0	1.72	17.42	45.91	27.53	1.6	0.97	0.11	0.27	0.08	0.08	0
CON_R_0119N17	MOSQ ROSE	CON	nd	0.001	0.001	0	3.73	0.12	0	0	1.94	15.46	47.21	29.65	1.25	0.1	0.24	0.11	0.08	0.1	0
BIO_C_0028A16	OLIVE	BIO	nd	0	0	0.001	11.76	1.02	0	0	3.4	72.49	9.52	0.83	0	0.41	0.31	0.15	0.1	0	0
BIO_C_0028C16	OLIVE	BIO	nd	0	0	0.08	11.38	0.65	0	0	2.84	67.36	15.94	0.69	0	0.48	0.36	0.11	0.1	0	0
BIO_C_0028E16	OLIVE	BIO	nd	0	0	0.001	10.64	0.59	0	0	3.42	67.29	16.32	0.7	0	0.47	0.38	0.12	0.06	0	0
BIO_C_0028L16	OLIVE	BIO	nd	0	0	0.001	10.69	0.668	0	0	2.36	77.99	6.43	1.07	0	0.42	0.15	0.1	0.1	0	0
BIO_C_0028B17	OLIVE	BIO	nd	0	0	0.08	16.93	2.16	0	0	2.7	59.54	17.14	0.08	0	0.42	0.34	0.001	0.001	0	0
BIO_C_0028B172	OLIVE	BIO	nd	0	0	0.03	16.95	2.1	0	0	2.65	59.97	16.96	0.88	0	0.1	0.23	0.12	0.001	0	0
BIO_C_0028I17	OLIVE	BIO	nd	0	0	0.001	11.41	0.89	0	0	2.73	77.94	5.95	0.56	0	0.37	0.29	0.1	0.05	0	0
BIO_C_0028L17	OLIVE	BIO	nd	0	0	0.001	8.99	0.65	0	0	3.13	79.29	6.49	0.52	0	0.43	0.34	0.15	0.001	0	0
BIO_C_0028M17	OLIVE	BIO	nd	0	0	0.001	9.4	0.65	0	0	3.28	79.49	5.97	0.54	0	0.44	0.12	0.1	0.001	0	0
BIO_C_0028B18	OLIVE	BIO	nd	0	0	0.001	8.98	0.65	0	0	3.17	79.08	6.58	0.52	0	0.43	0.37	0.12	0.09	0	0
BIO_C_0028C18	OLIVE	BIO	nd	0	0	0.001	9.05	0.65	0	0	3.19	79.08	6.64	0.51	0	0.41	0.33	0.13	0.001	0	0
BIO_C_0028C183	OLIVE	BIO	nd	0	0	0.001	8.86	0.64	0	0	3.16	80.64	5.25	0.52	0	0.44	0.35	0.13	0.001	0	0
BIO_C_0028E18	OLIVE	BIO	nd	0	0	0.001	9.02	0.65	0	0	3.18	80.3	5.3	0.52	0	0.45	0.35	0.12	0.001	0	0
BIO_C_0207C16	ROSEHIP	BIO	nd	0.001	0.001	0	3.47	0.001	0	0	2.05	17.93	54.19	21.01	0.78	0.11	0.23	0.22	0.001	0.001	0
BIO_C_0207A17	ROSEHIP	BIO	nd	0.001	0.001	0	4.56	0.24	0	0	2.44	17.18	51.87	21.16	0.1	0.11	0.32	0.1	0.001	0.001	0
BIO_C_0207F17	ROSEHIP	BIO	nd	0.001	0.05	0	3.66	0.15	0	0	1.91	15.88	45.83	30.8	0.56	0.73	0.11	0.17	0.07	0.07	0
BIO_R_0207B16	ROSEHIP	BIO	nd	0.001	0.001	0	3.44	0.001	0	0	2.61	19.48	53.4	20.02	0.3	0.11	0.43	0.2	0.001	0.001	0
CON_R_0109M16	ROSEHIP	CON	nd	0.001	0.05	0	3.72	0.11	0	0	2.25	18.85	51.83	22.17	0.39	0.1	0.1	0.18	0.06	0.18	0
BIO_R_0043A16	SUNFLOWER_HO	BIO	nd	0	0.001	0	4.71	0.17	0.001	0.001	3.14	79.39	10.84	0.26	0	0.33	0.1	0.81	0.001	0.24	0
BIO_R_0043F16	SUNFLOWER_HO	BIO	nd	0	0.001	0	4.23	0.13	0.001	0.001	2.58	83.02	8.39	0.08	0	0.22	0.29	0.75	0.001	0.3	0
BIO_R_0043G16	SUNFLOWER_HO	BIO	nd	0	0.001	0	3.63	0.1	0.001	0.001	2.41	84.34	8.49	0.25	0	0.001	0.001	0.67	0.001	0.1	0
BIO_R_0043I16	SUNFLOWER_HO	BIO	nd	0	0.05	0	4.32	0.15	0.001	0.001	2.8	83.41	8.23	0.15	0	0.21	0.27	0.72	0.001	0.28	0
BIO_R_0043C17	SUNFLOWER_HO	BIO	nd	0	0.001	0	4.87	0.16	0.001	0.001	3.91	79.73	9.81	0.19	0	0.21	0.28	0.61	0.001	0.22	0
BIO_R_0043F17	SUNFLOWER_HO	BIO	nd	0	0.05	0	4.25	0.13	0.001	0.001	2.55	84.79	6.62	0.07	0	0.25	0.25	0.75	0.001	0.28	0
BIO_R_0043I17	SUNFLOWER_HO	BIO	nd	0	0.001	0	4.92	0.16	0.001	0.001	3.34	79.69	9.73	0.21	0	0.32	0.27	1.02	0.001	0.33	0
BIO_R_0043M17	SUNFLOWER_HO	BIO	nd	0	0.001	0	4.31	0.13	0.001	0.001	2.67	82.33	8.76	0.16	0	0.26	0.28	0.82	0.001	0.27	0
BIO_R_0043F18	SUNFLOWER_HO	BIO	nd	0	0.05	0	4.56	0.14	0.001	0.001	2.69	78.86	12.14	0.16	0	0.25	0.26	0.79	0.001	0.09	0
BIO_R_0043C16	SUNFLOWER_HO	BIO	nd	0	0.04	0	4.1	0.2	0.001	0.001	2.5	83.05	8.3	0.1	0	0.3	0.3	0.8	0.001	0.3	0
BIO_R_0016D16	SUNFLOWER_LO	BIO	nd	0	0.08	0	6.28	0.11	0.001	0.001	3.25	31.72	57.25	0.06	0	0.23	0.15	0.62	0.001	0.24	0
BIO_R_0016F16	SUNFLOWER_LO	BIO	nd	0	0.001	0	7.34	0.15	0.001	0.001	2.89	29.76	58.7	0.001	0	0.2	0.15	0.52	0.001	0.19	0
BIO_R_0016B17	SUNFLOWER_LO	BIO	nd	0	0.001	0	6.77	0.49	0.001	0.001	3.05	33.58	54.55	0.15	0	0.27	0.34	0.54	0.001	0.25	0
BIO_R_0016E17	SUNFLOWER_LO	BIO	nd	0	0.001	0	6.37	0.11	0.001	0.001	3.09	31.32	57.56	0.18	0	0.23	0.17	0.7	0.001	0.26	0
BIO_R_0016I17	SUNFLOWER_LO	BIO	nd	0	0.09	0	6.46	0.1	0.001	0.001	3.17	26.99	61.89	0.16	0	0.23	0.16	0.55	0.001	0.19	0
BIO_R_0016L17	SUNFLOWER_LO	BIO	nd	0	0.07	0	6.57	0.08	0.001	0.001	3.19	26.98	61.88	0.14	0	0.22	0.16	0.52	0.001	0.18	0
BIO_R_0016L172	SUNFLOWER_LO	BIO	nd	0	0.07	0	6.48	0.1	0.001	0.001	3.15	30.97	57.84	0.11	0	0.23	0.17	0.64	0.001	0.23	0
BIO_R_0016C18	SUNFLOWER_LO	BIO	nd	0	0.08	0	6.49	0.12	0.001	0.001	3.22	30.87	57.96	0.12	0	0.23	0.18	0.64	0.001	0.08	0
BIO_R_0016E18	SUNFLOWER_LO	BIO	nd	0	0.08	0	6.37	0.12	0.001	0.001	3.13	32.59	56.18	0.18	0	0.23	0.2	0.64	0.001	0.27	0
BIO_R_0016E182	SUNFLOWER_LO	BIO	nd	0	0.001	0	6.26	0.13	0.001	0.001	3.1	36.99	51.99	0.25	0	0.24	0.001	0.71	0.001	0.32	0
BIO_R_0016E16	SUNFLOWER_LO	BIO	nd	0	0.001	0	6.83	0.1	0.001	0.001	4.36	32.06	54.89	0.13	0	0.25	0.001	1	0.001	0.29	0
BIO_R_0016I162	SUNFLOWER_LO	BIO	nd	0	0.09	0	7.12	0.16	0.001	0.001	3.07	33.82	54.57	0.14	0	0.21	0.14	0.49	0.001	0.18	0
BIO_R_0016I163	SUNFLOWER_LO	BIO	nd	0	0.001	0	6.39	0.14	0.001	0.001	2.83	32.34	56.83	0.2	0	0.19	0.2	0.62	0.001	0.25	0
BIO_C_0125D15	SUNFLOWER_LO	BIO	nd	0	0.001	0	5.69	0.2	0.001	0.001	2.83	36.77	52.99	0.1	0	0.21	0.36	0.61	0.001	0.23	0
BIO_C_0125D17	SUNFLOWER_LO	BIO	nd	0	0.001	0	5.76	0.11	0.001	0.001	2.8	36.78	51.88	0.1	0	0.27	0.23	0.56	0.001	0.2	0
BIO_C_0125E18	SUNFLOWER_LO	BIO	nd	0	0.08	0	6.46	0.14	0.001	0.001	3.2	35.27	53.32	0.08	0	0.25	0.18	0.74	0.001	0.27	0
CON_R_0135A16	SUNFLOWER_LO	CON	nd	0	0.08	0	6.62	0.11	0.001	0.001	3.27	29.15	58.95	0.29	0	0.25	0.23	0.66	0.001	0.21	0
CON_R_0135B18	SUNFLOWER_LO	CON	nd	0	0.07	0	6.48	0.1	0.001	0.001	3.15	30.97	57.84	0.11	0	0.23	0.17	0.64	0.001	0.23	0
CON_C_0253E18	SUNFLOWER_LO	CON	nd	0	0.08	0	6.59	0.22	0.001	0.001	3.19	33.77	54.68	0.08	0	0.24	0.18	0.7	0.001	0.26	0
BIO_C_0092G16	WALNUT	BIO	nd	0.001	0	0	6.75	0.08	0.001	0.001	2.7	16.41	62.3	11.08	0	0.1	0.18	0.1	0	0	0.29
BIO_C_0092G162	WALNUT	BIO	nd	0	0.001	0	6.7	0.07	0.001	0.001	2.62	15.89	62.79	11.48	0	0.09	0.19	0.001	0.001	0	0.16
BIO_C_0092L16	WALNUT	BIO	nd	0	0.16	0	7.19	0.16	0.001	0.001	2.62	16.1	61.63	11.43	0	0.12	0.16	0.13	0.001	0	0.29
BIO_C_0092B17	WALNUT	BIO	nd	0	0.05	0	6.7	0.15	0.001	0.001	2.69	18.66	60.44	10.77	0	0.1	0.17	0.001	0.001	0	0.26
BIO_C_0092E17	WALNUT	BIO	nd	0	0.001	0	6.7	0.09	0.001	0.001	2.8	16.97	61.89	11.19	0	0.09	0.14	0.12	0.001	0	0.2
BIO_C_0092I17	WALNUT	BIO	nd	0	0.11	0	7.18	0.09	0.001	0.001	2.63	16.82	61.34	11.38	0	0.14	0.11	0.19	0.001	0	0.2
BIO_C_0092M17	WALNUT	BIO	nd	0	0.001	0	6.84	0.06	0.001	0.001	2.71	17.09	62.22	10.98	0	0.09	0.001	0.001	0.001	0	0.16
BIO_C_0092A18	WALNUT	BIO	nd	0	0.001	0	6.49	0.08	0.001	0.001	2.41	19.05	60.31	11.56	0	0.09	0.001	0.001	0.001	0	0.11
BIO_C_0092D18	WALNUT	BIO	nd	0	0.05	0	6.63	0.14	0.001	0.001	2.59	17.26	61.54	11.59	0	0.1	0.09	0.001	0.001	0	0.12
BIO_C_0092M16	WALNUT	BIO	nd	0	0.001	0	6.54	0.08	0.001	0.001	2.71	16.88	62.28	11.21	0	0.08	0.08	0.001	0.001	0	0.13
BIO_R_0092L17	WALNUT	BIO	nd	0	0.17	0	6.99	0.09	0.001	0.001	2.81	17.97	60.11	10.01	0	0.08	0.09	0.07	0.001	0	0.9
CON_C_ 0064B17	WALNUT	CON	nd	0	0.001	0	7.26	0.11	0.001	0.001	2.53	19.63	56.88	13.18	0	0.09	0.2	0.001	0.001	0	0.11
CON_C_ 0064I17	WALNUT	CON	nd	0	0.001	0	9.48	0.11	0.001	0.001	2.87	20.37	54.95	10.79	0	0.1	0.19	0.001	0.001	0	0
CON_C_ 0064M17	WALNUT	CON	nd	0	0.001	0	9.7	0.11	0.001	0.001	2.98	17.39	57.9	10.94	0	0.1	0.19	0.001	0.001	0	0
CON_C_ 0257F182	WALNUT	CON	nd	0	0.001	0	6.59	0.12	0	0	2.53	16.15	60.53	13.72	0	0.08	0	0.08	0	0	0
CON_R_ 0075B16	WALNUT	CON	nd	0	0.001	0	7.01	0.1	0.001	0.001	2.56	17.52	58.57	12.31	0	0.49	0.23	0.1	0.001	0	1.1
CON_R_ 0075G16	WALNUT	CON	nd	0	0.09	0	7.63	0.18	0.001	0.001	2.51	17.66	58.65	12.32	0	0.48	0.18	0.001	0.001	0	0.29
CON_R_ 0075L16	WALNUT	CON	nd	0	0.001	0	7.11	0.15	0.001	0.001	2.45	17.09	59.81	12.5	0	0.4	0.19	0.001	0.001	0	0.29
CON_R_ 0075M16	WALNUT	CON	nd	0	0.001	0	6.95	0.16	0.001	0.001	2.53	18.19	60.67	11.03	0	0.08	0.18	0.001	0.001	0	0.2
CON_R_ 0075A183	WALNUT	CON	nd	0	0.05	0	6.79	0.15	0.001	0.001	2.76	18.57	59.52	11.89	0	0.1	0.07	0.09	0.001	0	1.6
CON_R_ 0075D17	WALNUT	CON	nd	0	0.001	0	7.39	0.08	0.001	0.001	1.88	18.73	61.74	10.18	0	0.001	0.001	0.001	0.001	0	0.2
CON_C_ 0241C17	WALNUT	CON	ROASTED	0	0.04	0	6.85	0.13	0.001	0.001	2.59	16.28	60.04	13.43	0	0.09	0.18	0.06	0.001	0	0.03
CON_C_ 0241B17	WALNUT	CON	ROASTED	0	0.001	0	8.02	0.08	0.001	0.001	2.61	15.19	59.58	14.51	0	0.1	0.001	0.001	0.001	0	0.2
Test set
	CAT1	CAT2	CAT3	infC14	C14:0	infC16:0	C16:0	C16:1	C17:0	C17:1	C18:0	C18:1	C18:2	C18:3	C18:3 is.	C20:0	C20:1	C22:0	C22:1	C24:0
BIO_C_0092D182	WALNUT	BIO	nd	0	0.001	0	6.7	0.13	0.001	0.001	2.54	17.19	61.76	11.54	0	0.08	0.05	0.001	0.001	0
CON_R_0075B18	WALNUT	CON	nd	0	0.04	0	7.01	0.15	0.001	0.001	2.62	18.3	59.36	11.85	0	0.09	0.14	0.11	0.001	0
BIO_C_0092H18	WALNUT	BIO	nd	0	0.001	0	6.72	0.13	0.001	0.001	2.69	17.67	61.82	10.88	0	0.08	0.001	0.001	0.001	0
CON_C_0059L183	APRICOT	CON	nd	0	0.001	0	5.31	0.63	0.001	0.001	1.46	66.48	25.74	0.17	0	0.1	0.1	0.001	0.001	0
BIO_R_0033I18	APRICOT	BIO	nd	0	0.001	0	4.75	0.68	0.001	0.001	1.21	72.98	20.04	0.07	0	0.1	0.11	0.05	0.001	0
BIO_C_0019L18	ALMOND	BIO	nd	0	0.001	0	6.68	0.59	0.06	0	2.19	67.95	22.2	0.1	0	0.06	0.05	0.11	0.001	0
CON_R_0067I18	ALMOND	CON	nd	0.06	0.001	0	6.45	0.41	0.07	0	1.9	63.83	26.97	0.09	0	0.11	0.1	0.001	0.001	0
BIO_R_0198L18	ALMOND	BIO	nd	0.06	0.001	0	6.91	0.57	0.14	0	2.19	65.97	23.66	0.23	0	0.08	0.08	0.1	0.001	0
CON_R_0132G18	AVOCADO	CON	nd	0	0.12	0	9.56	2.88	0.001	0.06	1.54	68.81	15.96	0.75	0	0.17	0.07	0.07	0.001	0
BIO_C_0008G18	AVOCADO	BIO	nd	0	0.001	0	12.74	1.72	0.07	0.1	2.68	68.99	12.04	0.65	0	0.43	0.34	0.2	0.001	0
CON_C_0202I18	HAZELNUT	CON	nd	0	0.001	0	5.8	0.22	0.001	0	2.54	80.96	9.46	0.13	0	0.35	0	0	0	0
BIO_C_0114F18	HAZELNUT	BIO	nd	0	0.05	0	6.53	0.27	0.06	0	2.95	81.79	7.97	0.23	0	0.14	0	0	0	0
CON_C_0232F182	HAZELNUT	CON	nd	0	0.001	0	5.67	0.25	0.001	0	2.22	82.62	8.57	0.12	0	0.12	0.16	0	0	0
CON_C_0065B18	HAZELNUT	CON	nd	0	0.001	0	6.44	0.26	0.001	0	2.66	79.41	10.47	0	0	0.13	0.18	0	0	0
BIO_C_0010B18	MOSQ ROSE	BIO	nd	0	0.001	0	2.85	0.08	0	0	1.47	15.59	43.24	35.57	0.71	0.08	0.1	0.22	0.08	0.001
BIO_C_0028C182	OLIVE	BIO	nd	0	0	0.001	8.83	0.56	0	0	3.1	80.49	5.46	0.86	0	0.43	0.14	0.12	0.001	0
BIO_C_0028A18	OLIVE	BIO	nd	0	0	0.001	9.47	0.68	0	0	3.22	77.04	7.99	0.57	0	0.41	0.37	0.14	0.1	0
BIO_R_0043L18	SUNFLOWER_HO	BIO	nd	0	0.001	0	4.92	0.16	0.001	0.001	3.34	79.69	9.73	0.21	0	0.32	0.27	1.02	0.001	0.33
BIO_R_ 0016I18	SUNFLOWER_LO	BIO	nd	0	0.07	0	6.38	0.12	0.001	0.001	3.3	32.89	55.98	0.08	0	0.23	0.17	0.71	0.001	0.06
BIO_R_0043L182	SUNFLOWER_HO	BIO	nd	0	0.001	0	4.31	0.13	0.001	0.001	2.67	82.33	8.76	0.16	0	0.26	0.28	0.82	0.001	0.27
CON_R_0135I17	SUNFLOWER_LO	CON	nd	0	0.08	0	6.76	0.14	0.001	0.001	3.17	33.62	54.87	0.12	0	0.24	0.17	0.6	0.001	0.22
CON_R_0109F16	ROSEHIP	CON	nd	0.001	0.001	0	4.21	0.12	0	0	2.16	18.84	52.74	18.83	1.33	1.2	0.1	0.21	0.11	0.14
